# Supplementary material for: The Lack of Synergy between Carvedilol and the Preventive Effect of Dexrazoxane in the Model of Chronic Anthracycline-Induced Cardiomyopathy
Source: Int J Mol Sci. 2023 Jun 15;24(12):10202. doi: 10.3390/ijms241210202 (PMC10298964; doi:10.3390/ijms241210202)
Supplement: Supplementary file 1 [file ijms-24-10202-s001.zip]

Archive with 1 entries (1 files):
- ijms-2425470-supplementary.pdf
